# Supplementary material for: Dose-response relationship between dietary magnesium intake, serum magnesium concentration and risk of hypertension: a systematic review and meta-analysis of prospective cohort studies
Source: Nutr J. 2017 May 5;16:26. doi: 10.1186/s12937-017-0247-4 (PMC5420140; doi:10.1186/s12937-017-0247-4)
Supplement: Supplementary file 2 — Online supplement 2. (XLS 125 kb) [file 12937_2017_247_MOESM2_ESM.xls]

## Sheet: Calculation
Heading						12-Sep-2016			Instructions:									T:\Jan\RRest\RREst9.xls				Version 10
									1) Select Study type (case control or prospective)									Release date: 21 March 2012
Results for the specified contrast:									and Categorised by (exposure or disease).
	RR	Lower	Upper		Decimal places:	2			2) Enter values/estimates in the No. of subjects table. (P and Z are calculated from these.)
RR (95% CI)	1.02991	0.895193	1.1849						3) Enter RR, Lower and Upper (95% CI) for each category. Category descriptions can also be entered.
	Chi-sq	DF	p		Solver Precision:				4) Press Solve to generate the table of Estimated nos. of subjects in each category.
Heterogeneity	0.995383	4	0.910495						This adjusts the first row of that table (Ao and Bo) to give a lowest Sum of Squares value.
Trend	0.249151	1	0.617673						5) Enter Dose values for the trend test. These should be proportional to exposure.
									6) Enter each required Contrast in turn: 0 for baseline, 1 for comparison, -1 to exclude the category.
									Note: once 'Solve' has been used, any number of contrasts can be entered in turn.
Analysis parameters		Study type:				Categorised by:			NB: for a prospective study categorised by disease, Ao and Bo are always the baseline.
									7) The Results: RR (95% CI), Heterogeneity and Trend exclude categories with -1 in Contrast.
	No. of subjects	Cases	At Risk			Start values			8) Enter Heading and Notes to describe the study, contrast etc. The spreadsheet can be saved to a file.
	Unexposed	378	9719			for nos.of unexposed			9) If Solve finds no "feasible solution", 1) check data entered, 2) change Precision setting or Start values.
	All Exposed	870	19714			Cases	At risk		To change Start values, click Tools:Protection:Unprotect Sheet; then overwrite the values in G16, H16.
	Total	1248	29433			378	9719		See the documentation for the meanings of P and Z; and for details of the Sum of Squares calculations.
						---- Estimated no. ----
Category	RR	Lower	Upper	Contrast	Dose	Cases	At Risk		Underlying calculations:			Contrast:				Heterogeneity and trend:						No (excluding
Unexposed	1	-	-	0	5	276.908	6661.48			Variance:		Base	Comp.	Base	Comp.		Hetero:	DF+1	Trend			contrast = -1)
2	1.06	0.85	1.33	1	2	99.7594	2264.03		Category	V(i)	Vextra	cases	cases	at risk	at risk	e	(a-e)^2/m		x(a-e)	x^2m	xm	deaths	alive
3	0.98	0.81	1.18	1	3	166.809	4094.75		Unexposed			276.908	0	6661.48	0	282.456	0.00462026	1	-27.7389	166537	33307.4	276.908	6384.58
4	1.04	0.88	1.22	1	4	274.617	6352.28		2	0.0130436	0.00958243	0	99.7594	0	2264.03	95.9982	0.00624855	1	7.52248	9056.13	4528.07	99.7594	2164.27
5	1.12	0.8	1.56	1	1	37.2979	801.126		3	0.00921186	0.00575068	0	166.809	0	4094.75	173.623	0.0113405	1	-20.4433	36852.8	12284.3	166.809	3927.94
5						0	0		4	0.00694519	0.00348401	0	274.617	0	6352.28	269.345	0.00437534	1	21.0878	101636	25409.1	274.617	6077.66
6						0	0		5	0.0290241	0.0255629	0	37.2979	0	801.126	33.9689	0.0138334	1	3.32901	801.126	801.126	37.2979	763.829
7						0	0		5	0	0	0	0	0	0	0	0	0	0	0	0	0	0
8						0	0		6	0	0	0	0	0	0	0	0	0	0	0	0	0	0
9						0	0		7	0	0	0	0	0	0	0	0	0	0	0	0	0	0
10						0	0		8	0	0	0	0	0	0	0	0	0	0	0	0	0	0
11						0	0		9	0	0	0	0	0	0	0	0	0	0	0	0	0	0
12						0	0		10	0	0	0	0	0	0	0	0	0	0	0	0	0	0
13						0	0		11	0	0	0	0	0	0	0	0	0	0	0	0	0	0
14						0	0		12	0	0	0	0	0	0	0	0	0	0	0	0	0	0
15						0	0		13	0	0	0	0	0	0	0	0	0	0	0	0	0	0
16						0	0		14	0	0	0	0	0	0	0	0	0	0	0	0	0	0
17						0	0		15	0	0	0	0	0	0	0	0	0	0	0	0	0	0
18						0	0		16	0	0	0	0	0	0	0	0	0	0	0	0	0	0
19						0	0		17	0	0	0	0	0	0	0	0	0	0	0	0	0	0
20						0	0		18	0	0	0	0	0	0	0	0	0	0	0	0	0	0
21						0	0		19	0	0	0	0	0	0	0	0	0	0	0	0	0	0
22						0	0		20	0	0	0	0	0	0	0	0	0	0	0	0	0	0
23						0	0		21	0	0	0	0	0	0	0	0	0	0	0	0	0	0
24						0	0		22	0	0	0	0	0	0	0	0	0	0	0	0	0	0
25						0	0		23	0	0	0	0	0	0	0	0	0	0	0	0	0	0
26						0	0		24	0	0	0	0	0	0	0	0	0	0	0	0	0	0
27						0	0		25	0	0	0	0	0	0	0	0	0	0	0	0	0	0
28						0	0		26	0	0	0	0	0	0	0	0	0	0	0	0	0	0
29						0	0		27	0	0	0	0	0	0	0	0	0	0	0	0	0	0
Notes:									28	0	0	0	0	0	0	0	0	0	0	0	0	0	0
									29	0	0	0	0	0	0	0	0	0	0	0	0	0	0
									Col. totals:			276.908	578.483	6661.48	13512.2		0.0404181	5	-16.2429	314884	76330	855.392	19318.3
									Tot cases:	855.392	Study types:							RRs given by cat:				Total subjects included in
									Tot at risk:	20173.7		1	Case control			1	Exposure					hetero/trend analyses (N):	20173.7
									Variance:	0.00511584		2	Prospective			2	Disease				Sum of squares:	5.40595e-12
									Ln(Lower):	-0.110716	Current type:		2				Curr cat:	1	Initial:	P	0.330208	Z	23.5841
									Ln(Upper):	0.169662					Current no. of decimal places:	2			Soln.:	P'	0.330207	Z'	23.5841

## Sheet: Parameters
Solver precision values:				Row number for
	Id	Value	Selected Id	selected value
	1	0.0001	6	8
	2	1e-05
	3	1e-06
	4	1e-07
	5	1e-08
	6	1e-09
	7	1e-10
	8	1e-11
	9	1e-12
	10	1e-13
						0	0
